# Supplementary material for: Peroxisomal PEX7 Receptor Affects Cadmium-Induced ROS and Auxin Homeostasis in Arabidopsis Root System
Source: Antioxidants (Basel). 2021 Sep 20;10(9):1494. doi: 10.3390/antiox10091494 (PMC8471170; doi:10.3390/antiox10091494)
Supplement: Supplementary file 1 [file antioxidants-10-01494-s001.zip]

Archive with 1 entries (1 files):
- antioxidants-1338333-supplementary.pdf
